# Supplementary material for: The rpoS gene confers resistance to low osmolarity conditions in Salmonella enterica serovar Typhi
Source: PLoS One. 2022 Dec 16;17(12):e0279372. doi: 10.1371/journal.pone.0279372 (PMC9757558; doi:10.1371/journal.pone.0279372)
Supplement: S1 Data — (XLSX) [file pone.0279372.s001.xlsx]

## Sheet: Sheet1
Viability assay data for Fig 1A
cfu/ml expressed as a percent of the mean cfu/ml in PBS for each strain
	S-Pb	S-Tx	T-Pb	T-Tx
	100.47	79.91	107.69	1.23
	100	90.65	92.31	1.46
	99.53	85.98	86.54	1.38
	110.78	118.39	100	3.08
	99.79	87.1	105.77	2.11
	97.95	107.4	107.69	1.35
	101.48	108.24	94.26	2.5
	116.67	106.67	106.56	1.99
	76.67	113.33	99.18	1.51
	106.67	136		0.83
