# Supplementary material for: The rpoS gene confers resistance to low osmolarity conditions in Salmonella enterica serovar Typhi
Source: PLoS One. 2022 Dec 16;17(12):e0279372. doi: 10.1371/journal.pone.0279372 (PMC9757558; doi:10.1371/journal.pone.0279372)
Supplement: S2 Data — (XLSX) [file pone.0279372.s002.xlsx]

## Sheet: Sheet1
Viability assay data for Fig 1B
cfu/ml expressed as a percent of the mean cfu/ml in PBS
	0.1 Tx 15	1 Tx 15	1 Tx 60
	7.13	2.84	0.42
	3.07	2.8	3.07
	5.63	5.05	1.95
	4.78	2.65	0
	0.79	0.39
	2.26	1.08
	0.49	1.57
	1.08
