# Supplementary material for: The rpoS gene confers resistance to low osmolarity conditions in Salmonella enterica serovar Typhi
Source: PLoS One. 2022 Dec 16;17(12):e0279372. doi: 10.1371/journal.pone.0279372 (PMC9757558; doi:10.1371/journal.pone.0279372)
Supplement: S3 Data — (XLSX) [file pone.0279372.s003.xlsx]

## Sheet: Sheet1
Viability assay data for Fig 1C
cfu/ml expressed as a percent of the mean cfu/ml in PBS
	T-Pb	T-Tx
	149.42	1.13
	50.58	1.05
	100	1.576
	84.52	2.109
	116.07	1.722
	99.01	3.559
	118.72	6.187
	82.27	4.695
