# Supplementary material for: The rpoS gene confers resistance to low osmolarity conditions in Salmonella enterica serovar Typhi
Source: PLoS One. 2022 Dec 16;17(12):e0279372. doi: 10.1371/journal.pone.0279372 (PMC9757558; doi:10.1371/journal.pone.0279372)
Supplement: S4 Data — (XLSX) [file pone.0279372.s004.xlsx]

## Sheet: Sheet1
Viability assay data for Fig 1D
cfu/ml expressed as a percent of the mean cfu/ml in PBS
	T-Pb	T-Tx
	108.51	0
	95.74	0
	95.74	0
	91.67	0
	91.67	0
	116.67	0
