# Supplementary material for: The rpoS gene confers resistance to low osmolarity conditions in Salmonella enterica serovar Typhi
Source: PLoS One. 2022 Dec 16;17(12):e0279372. doi: 10.1371/journal.pone.0279372 (PMC9757558; doi:10.1371/journal.pone.0279372)
Supplement: S5 Data — (XLSX) [file pone.0279372.s005.xlsx]

## Sheet: Sheet1
Viability assay data for Fig 2A
cfu/ml expressed as a percent of the mean cfu/ml in PBS
	T-Pb	T-TxW	T-TxP	T-W
	55.4	1.4	112.5	25.6
	119.32	1.2	241.2	85.2
	125.28	1.9	144.5	44.3
	51.19	10	186.6	43.9
	127.97	4.3	252.4	65.8
	120.66	3.4	270.4	87.8
	129.6	7.52	206.4	54.4
	70.4	2.08	138.89	84.8
	77.78	2.04	205.55	56
	94.44	1.48	137.04
	138.89	5.74	164.81
	88.89	1.3
