# Supplementary material for: The rpoS gene confers resistance to low osmolarity conditions in Salmonella enterica serovar Typhi
Source: PLoS One. 2022 Dec 16;17(12):e0279372. doi: 10.1371/journal.pone.0279372 (PMC9757558; doi:10.1371/journal.pone.0279372)
Supplement: S6 Data — (XLSX) [file pone.0279372.s006.xlsx]

## Sheet: Sheet1
Viability assay data for Fig 2B
cfu/ml expressed as a percent of the mean cfu/ml in PBS
	T-Pb	T-TxW	T-Tx50N	T-Tx100N
	105	0.52	6.38	96.25
	120	0.81	15.88	217.5
	75	3.29	5.88	106.25
	80	1.73	52.88	213.75
	139.05	1.62	25.33	255.24
	81.9		45.52	116.19
	99.05		16.38	99.05
				89.52
