# Supplementary material for: The rpoS gene confers resistance to low osmolarity conditions in Salmonella enterica serovar Typhi
Source: PLoS One. 2022 Dec 16;17(12):e0279372. doi: 10.1371/journal.pone.0279372 (PMC9757558; doi:10.1371/journal.pone.0279372)
Supplement: S7 Data — (XLSX) [file pone.0279372.s007.xlsx]

## Sheet: Sheet1
Viability assay data for Fig 2C
cfu/ml expressed as a percent of the mean cfu/ml in PBS for each strain
	S-Pb	S-W	T-Pb	T-W
	93.42	115.13	105.02	1.13
	101.31	104.6	98.74	1.76
	105.26	92.1	95.81	1.09
	81.17	113.11	111.02	1.08
	119.76	142.38	82.85	1.41
	99.13	115.77	106.05	0.41
