# Supplementary material for: The rpoS gene confers resistance to low osmolarity conditions in Salmonella enterica serovar Typhi
Source: PLoS One. 2022 Dec 16;17(12):e0279372. doi: 10.1371/journal.pone.0279372 (PMC9757558; doi:10.1371/journal.pone.0279372)
Supplement: S8 Data — (XLSX) [file pone.0279372.s008.xlsx]

## Sheet: Sheet1
Viability assay data for Fig 2D
cfu/ml expressed as a percent of the mean cfu/ml in PBS for each strain
	S-Pb	S-W	T-Pb	T-W
	92.08	82.18	94.71	3.41
	113.86	99.01	111.64	3.41
	93.07	97.03	94.18	3.33
	112.93	44.83	110.2	4.59
	81.03	113.79	89.79	4.8
	105.17	96.55	100	4.29
