# Supplementary material for: The rpoS gene confers resistance to low osmolarity conditions in Salmonella enterica serovar Typhi
Source: PLoS One. 2022 Dec 16;17(12):e0279372. doi: 10.1371/journal.pone.0279372 (PMC9757558; doi:10.1371/journal.pone.0279372)
Supplement: S9 Data — (XLSX) [file pone.0279372.s009.xlsx]

## Sheet: Growth curves
Growth curve data for Fig 3A
Absorbance at 595 nm. Mean of triplicates (SD shown on the side)						Standard LB = 400 mOsm
						Hypotonic LB = 100 mOsm
Ty2							SL1344
		Standard LB	Hypotonic LB						Standard LB	Hypotonic LB
	0	0.00097	0.0031	0.00116	0.00044			0	0.0023	0.00443	0.00075	0.00015
	1	0.00173	0.0056	0.0005	0.0003			1	0.00263	0.00503	0.00085	0.00101
	2	0.00907	0.00613	0.00557	0.00081			2	0.0095	0.01097	0.00069	0.00126
	3	0.01327	0.00707	0.00365	0.0022			3	0.045	0.0286	0.00917	0.00463
	4	0.0865	0.0144	0.00762	0.00131			4	0.17257	0.1247	0.01418	0.01157
	5	0.17303	0.05107	0.02934	0.01509			5	0.3254	0.30873	0.02616	0.01439
	6	0.28843	0.08607	0.06687	0.0169			6	0.44537	0.59213	0.05427	0.11046
	21	0.47435	0.48787	0.05664	0.0215			21	0.53117	0.58417	0.03663	0.03121
