# Supplementary material for: The rpoS gene confers resistance to low osmolarity conditions in Salmonella enterica serovar Typhi
Source: PLoS One. 2022 Dec 16;17(12):e0279372. doi: 10.1371/journal.pone.0279372 (PMC9757558; doi:10.1371/journal.pone.0279372)
Supplement: S10 Data — (XLSX) [file pone.0279372.s010.xlsx]

## Sheet: Sheet1
Viability assay data for Fig 3B
cfu/ml expressed as a percent of the mean cfu/ml in standard LB for each strain
	S-StdLB	S-HypLB	T-StdLB	T-HypLB
	117.49	91.38	42.84	25.71
	91.38	78.33	128.53	42.84
	91.38	104.44	128.53	47.13
	112.5	100	100	33.33
	100	100	100	30
	87.5		100	63.33
