# Supplementary material for: The rpoS gene confers resistance to low osmolarity conditions in Salmonella enterica serovar Typhi
Source: PLoS One. 2022 Dec 16;17(12):e0279372. doi: 10.1371/journal.pone.0279372 (PMC9757558; doi:10.1371/journal.pone.0279372)
Supplement: S11 Data — (XLSX) [file pone.0279372.s011.xlsx]

## Sheet: Sheet1
qRT-PCR data for Fig 4
Expression of each gene relative to the mean in SL1344
	katE-S	katE-T	otsA-S	otsA-T
	0.508	0.14	0.508	0.117
	1.492	0.035	1.492	0.176
	2.181	0.028	1.279	0.006
	0.547	0.008	0.72	0.027
	0.272	0.007		0.007
