# Supplementary material for: The rpoS gene confers resistance to low osmolarity conditions in Salmonella enterica serovar Typhi
Source: PLoS One. 2022 Dec 16;17(12):e0279372. doi: 10.1371/journal.pone.0279372 (PMC9757558; doi:10.1371/journal.pone.0279372)
Supplement: S12 Data — (XLSX) [file pone.0279372.s012.xlsx]

## Sheet: Sheet1
Growth curve data for Fig 5A
Absorbance at 595 nm. Mean of triplicates (SD shown on the side)
			T	T-vec	T-rpoS
		0	0.0015	0.001	0.0005	0.001	0.001	0.0005
		1	0.0008	0.0035	0.0007	0.0007	0.002	0.0005
		2	0.0097	0.0063	0.0035	0.006	0.0019	0.0033
		3	0.0487	0.0123	0.0042	0.008	0.0106	0.0012
		4	0.1153	0.0093	0.005	0.0202	0.0066	0.001
		5	0.2608	0.0085	0.0098	0.0451	0.0086	0.0043
		6	0.388	0.0208	0.0318	0.0327	0.0067	0.0057
		7	0.4822	0.0496	0.042	0.0136	0.0301	0.0047
		8	0.5117	0.146	0.055	0.0045	0.0195	0.0017
		14	0.5167	0.3857	0.4467	0.0105	0.0051	0.0846
		16	0.541	0.406	0.5757	0.0358	0.0297	0.1197
		24	0.6275	0.536	0.5585	0.1028	0.1332	0.1122
		26	0.546	0.4553	0.5077	0.0252	0.02	0.0732
