# Supplementary material for: The rpoS gene confers resistance to low osmolarity conditions in Salmonella enterica serovar Typhi
Source: PLoS One. 2022 Dec 16;17(12):e0279372. doi: 10.1371/journal.pone.0279372 (PMC9757558; doi:10.1371/journal.pone.0279372)
Supplement: S13 Data — (XLSX) [file pone.0279372.s013.xlsx]

## Sheet: Sheet1
qRT-PCR data for Fig 5B
Expression of katE relative to the mean in Ty2
	T	T-rpoS	T-vec	χ3744
	0.665	8.314	0.41	270.972
	1.504	10.955	4.17	193.877
	1.065	26.52	0.792	292.846
	0.939	60.969	4.897	861.078
	0.622	78.793	4.566	643.591
	1.607	87.791	2.176	1306.06
