# Supplementary material for: The rpoS gene confers resistance to low osmolarity conditions in Salmonella enterica serovar Typhi
Source: PLoS One. 2022 Dec 16;17(12):e0279372. doi: 10.1371/journal.pone.0279372 (PMC9757558; doi:10.1371/journal.pone.0279372)
Supplement: S14 Data — (XLSX) [file pone.0279372.s014.xlsx]

## Sheet: Sheet1
Viability assay data for Fig 5C
cfu/ml expressed as a percent of the mean cfu/ml in PBS for each strain
	T	T-rpoS	T-vec
	3.64	52.65	14.49
	4.13	92.92	19.32
	3.45	99.32	52.5
	5.18	107.43	40.21
	0.69	94.26	5.58
