# Supplementary material for: The rpoS gene confers resistance to low osmolarity conditions in Salmonella enterica serovar Typhi
Source: PLoS One. 2022 Dec 16;17(12):e0279372. doi: 10.1371/journal.pone.0279372 (PMC9757558; doi:10.1371/journal.pone.0279372)
Supplement: S15 Data — (XLSX) [file pone.0279372.s015.xlsx]

## Sheet: Sheet1
Viability assay data for Fig 6A
cfu/ml expressed as a percent of the mean cfu/ml in PBS for each strain
	T	T-rpoS	T-vec
	1.12	205.78	0.71
	2.91	113.72	0.14
	0.39	126.71	0.31
	2.14	60.53	5.11
	4.29	49.38	5.11
	3.21	40.88	6.38
