# Supplementary material for: The rpoS gene confers resistance to low osmolarity conditions in Salmonella enterica serovar Typhi
Source: PLoS One. 2022 Dec 16;17(12):e0279372. doi: 10.1371/journal.pone.0279372 (PMC9757558; doi:10.1371/journal.pone.0279372)
Supplement: S16 Data — (XLSX) [file pone.0279372.s016.xlsx]

## Sheet: Sheet1
Viability assay data for Fig 6B
cfu/ml expressed as a percent of the mean cfu/ml in PBS for each strain
	T	T-rpoS	T-vec
	3.02	65.73	14.67
	2.27	76.99	16.55
	5.3	63.85	9.91
	1.43	58.21	0.38
