# Supplementary material for: The rpoS gene confers resistance to low osmolarity conditions in Salmonella enterica serovar Typhi
Source: PLoS One. 2022 Dec 16;17(12):e0279372. doi: 10.1371/journal.pone.0279372 (PMC9757558; doi:10.1371/journal.pone.0279372)
Supplement: S17 Data — (XLSX) [file pone.0279372.s017.xlsx]

## Sheet: Sheet1
Viability assay data for Fig 7
cfu/ml expressed as a percent of the mean cfu/ml in PBS for each strain
	χ3744	χ9061	χ9066+Ara	χ9066 No Ara
	79.81	31.64	127.85	17.91
	65.73	30.72	111.11	55.22
	93.9	37.87	111.11	32.84
	120.3	30.23	117.58	45.83
	90.22	22.36	92.31	33.33
	127.82	31.68	102.2	20.83
	93.55	34.34
	88.17	32.32
	106.99	43.43
